# Supplementary material for: Nivolumab as Second-Line Therapy Improves Survival in Patients with Unresectable Hepatocellular Carcinoma
Source: Cancers (Basel). 2024 Jun 11;16(12):2196. doi: 10.3390/cancers16122196 (PMC11202187; doi:10.3390/cancers16122196)
Supplement: Supplementary file 1 [file cancers-16-02196-s001.zip]

Archive with 2 entries (2 files):
- cancers-2941108-supplementary figures.pdf
- cancers-2941108-supplementary table.pdf
